# Supplementary material for: Empirical Lossless Compression Bound of a Data Sequence
Source: Entropy (Basel). 2025 Aug 14;27(8):864. doi: 10.3390/e27080864 (PMC12385675; doi:10.3390/e27080864)
Supplement: Supplementary file 1 [file entropy-27-00864-s001.zip]

Archive with 3 entries (2 files):
- supplementary-materials-files/
- supplementary-materials-files/Python-code-empirical-ecoli-examples.py
- supplementary-materials-files/R-code-pseudo-random-compression-table1.txt
