# Supplementary material for: Empirical Lossless Compression Bound of a Data Sequence
Source: Entropy (Basel). 2025 Aug 14;27(8):864. doi: 10.3390/e27080864 (PMC12385675; doi:10.3390/e27080864)
Supplement: Supplementary file 1 [file entropy-27-00864-s001.zip › supplementary-materials-files/Python-code-empirical-ecoli-examples.py]

####This file contains the python code that reproduces the compression bounds of the Ecoli examples. 

###The computationa needs the following packages.
import numpy as np
import math
import random
from collections import Counter
from Bio.Seq import Seq
from scipy.stats import entropy
from scipy.special import loggamma

###########The following defines the function that counts the k-mer frequencies in a DNA sequence.
def count_non_overlapping_kmers(sequence, k):
	"""Counts k-mer frequencies in a DNA sequence."""
	kmers = [sequence[i:i+k] for i in range(0, len(sequence) - k + 1,k)]
	return Counter(kmers)

# Example: the following is the DNA sequence of the Ecoli ORF b0059 used in Table 2. 
dna_seq = Seq("atgccttttacacttggtcaacgctggatcagcgatacagaaagcgaattgggacttggaaccgttgtcgcggtggatgcgcgaactgtcactttacttttcccatctactggtgaaaaccgtctgtacgcacgcagtgattcccccgtgacccgcgtgatgttcaaccctggtgataccattaccagccatgacggctggcagatgcaagtcgaagaagtaaaagaagaaaatggcttgctgacctatatcggtactcgcctggatactgaagagtccggcgtagccctgcgtgaagttttccttgatagcaaactggtgttcagcaaaccgcaggaccgtctgtttgccgggcagattgaccgtatggaccgctttgcgctgcgttatcgcgcgcgtaaatattccagcgaacagttccgtatgccgtacagcggcctgcgcggtcagcgtaccagcctgatcccgcatcagctcaacatcgctcatgatgttggtcgccgccacgcgccgcgcgtcctgctggctgacgaagtgggtttagggaaaaccattgaagccgggatgatcctgcatcagcaactgctctctggcgctgctgaacgtgtgctaattatcgtcccggaaaccttacagcatcagtggctggtagaaatgctgcgccgtttcaacctgcgctttgcgctatttgatgatgagcgttatgccgaagctcagcacgatgcttacaacccgtttgacaccgaacagctggtgatttgctcgctggattttgcccgtcgtagcaaacagcgcctggaacatctctgtgaagccgaatgggacctgctggtggtcgatgaagcgcatcacctggtgtggagcgaagatgcgccaagccgtgaatatcaggccattgaacaactggcagagcacgtgccgggcgttctgctgctgaccgcgaccccggaacagctggggatggaaagccacttcgcccgtctgcgtctgctggacccgaaccgtttccacgattttgcgcagttcgttgaagagcagaaaaattatcgtccggttgcggacgccgttgccatgctgctggcaggtaacaaactgagcaatgacgaactgaacatgctcggcgagatgatcggcgagcaggatatcgagccgctgttgcaggcagcaaacagcgacagcgaagatgcccagagcgcccgtcaggagctggtttcgatgctgatggatcgccacggcaccagccgcgtgctgttccgtaacacgcgtaacggtgtgaaaggattcccgaaacgcgagctgcacaccattaagctgccgctaccgacgcagtatcagacggctattaaagtctccggcattatgggcgcacgtaaaagtgcggaagatcgtgctcgcgatatgctctacccggagcgtatttatcaggaatttgaaggtgataacgccacctggtggaacttcgatccgcgcgttgagtggctgatgggctacctgaccagccatcgctctcagaaagtgctggtgatctgcgccaaagctgccactgcgctgcaactggagcaggtactgcgcgaacgtgaaggtattcgcgctgcggtgttccacgaaggtatgtcgattatcgaacgtgaccgcgctgccgcctggtttgccgaagaagacaccggcgcacaggtactgctgtgctcagaaatcggttctgaaggacgtaacttccagttcgccagccacatggtgatgtttgacctgccattcaacccggatctactggagcagcgtattggtcgtctggatcgtatcggccaggcgcacgatattcagatccatgtgccttatctggagaaaaccgctcagtcggtgctggtgcgctggtatcacgaaggtctggatgcatttgagcacacctgcccgaccggacgcactatttacgatagcgtatacaacgatctgattaactatctggcttcaccggatcaaaccgaaggctttgacgatctgatcaaaaactgccgcgagcaacatgaagcgctgaaagcacagctggaacagggtcgtgaccgcctgctggaaatccactccaacggtggcgaaaaagcccaggcactggcagaaagcattgaagagcaggatgacgataccaacctgatcgccttcgccatgaacctgttcgatattatcggtatcaatcaggacgatcgcggcgacaacatgatcgtgctgacgccgtccgatcatatgctggtgccggacttccctggcctgtcggaagatggcatcaccatcacctttgatcgtgaagtggcgctggcgcgtgaagatgcacagtttattacctgggagcatccgctgatccgcaacggtctggatctgatcctttctggcgataccggtagcagcacgatttcactgttaaaaaacaaagcgttgccggtaggtacgctgttggtggaactgatttatgtggttgaagcccaggctccgaagcagttgcagctcaaccgcttcctgccaccgacgccggtacgtatgctgctggataaaaacggcaacaacctggcggcgcaggtagagtttgaaacctttaaccgccagcttaacgcggttaaccgtcacaccggcagcaaactggttaacgccgtgcagcaggatgttcacgctatccttcaactgggtgaagcgcagatcgagaaatctgcccgtgcattgattgatgcagcgcgtaacgaagccgacgaaaaactgtctgccgagctgtctcgtctggaagctctgcgtgcagtgaacccgaacattcgtgacgacgaactgaccgccattgagagcaaccgtcagcaggtaatggaaagcctggatcaggcaggttggcgtctggatgccctgcgtttgatcgttgtaacgcatcagtaa")

####The following is the nominal bits that we need to store the sequence. It is the doulbe of the sequence length.
nucleotidenumber=len(dna_seq)
nominal=nucleotidenumber*2

#### Model 1
k = 1  # Define k-mer length
quotient, remainder=divmod(nucleotidenumber, k)

kmer_counts = count_non_overlapping_kmers(str(dna_seq), k)
print(kmer_counts)

nword=quotient
vector=np.array(list(kmer_counts.values()))
probvector=vector/nword
dimension=np.count_nonzero(vector) ###### d=dimension-1, the number of words

ent=entropy(probvector,base=2)
firstterm=ent*nword
secondterm=((dimension-1)*0.5)*(math.log2(nword)-1)-loggamma(dimension*0.5)/math.log(2)+0.5*math.log(math.pi)/math.log(2)
total=firstterm+secondterm
compression=total/nominal
print(compression)
################%####################################33333333333333333333
### Model 2.*

k = 2  # Define k-mer length
quotient, remainder=divmod(nucleotidenumber, k)

print(remainder)

### Model 2.0
kmer_counts = count_non_overlapping_kmers(str(dna_seq), k)

nword=quotient
vector=np.array(list(kmer_counts.values()))
probvector=vector/nword
dimension=np.count_nonzero(vector) ###### d=dimension-1, the number of words

ent=entropy(probvector,base=2)
firstterm=ent*nword
secondterm=((dimension-1)*0.5)*(math.log2(nword)-1)-loggamma(dimension*0.5)/math.log(2)+0.5*math.log(math.pi)/math.log(2)
total=firstterm+secondterm+2
compression=total/nominal
print(compression)

### Model 2.1
kmer_counts = count_non_overlapping_kmers(str(dna_seq[1:]), k)

nword=quotient
vector=np.array(list(kmer_counts.values()))
probvector=vector/nword
dimension=np.count_nonzero(vector) ###### d=dimension-1, the number of words

ent=entropy(probvector,base=2)
firstterm=ent*nword
secondterm=((dimension-1)*0.5)*(math.log2(nword)-1)-loggamma(dimension*0.5)/math.log(2)+0.5*math.log(math.pi)/math.log(2)
total=firstterm+secondterm+2
compression=total/nominal

print(compression)


################%####################################33333333333333333333
### Model 3.*

k = 3  # Define k-mer length
quotient, remainder=divmod(nucleotidenumber, k)

print(remainder)

### Model 3.0
kmer_counts = count_non_overlapping_kmers(str(dna_seq), k)

nword=quotient
vector=np.array(list(kmer_counts.values()))
probvector=vector/nword
dimension=np.count_nonzero(vector) ###### d=dimension-1, the number of words

ent=entropy(probvector,base=2)
firstterm=ent*nword
secondterm=((dimension-1)*0.5)*(math.log2(nword)-1)-loggamma(dimension*0.5)/math.log(2)+0.5*math.log(math.pi)/math.log(2)
total=firstterm+secondterm
compression=total/nominal
print(compression)

### Model 3.1
kmer_counts = count_non_overlapping_kmers(str(dna_seq[1:]), k)
nword=quotient-1

vector=np.array(list(kmer_counts.values()))
probvector=vector/nword
dimension=np.count_nonzero(vector) ###### d=dimension-1, the number of words

ent=entropy(probvector,base=2)
firstterm=ent*nword
secondterm=((dimension-1)*0.5)*(math.log2(nword)-1)-loggamma(dimension*0.5)/math.log(2)+0.5*math.log(math.pi)/math.log(2)
total=firstterm+secondterm+2*3
compression=total/nominal

print(compression)

### Model 3.2
kmer_counts = count_non_overlapping_kmers(str(dna_seq[2:]), k)
nword=quotient-1

vector=np.array(list(kmer_counts.values()))
probvector=vector/nword
dimension=np.count_nonzero(vector) ###### d=dimension-1, the number of words

ent=entropy(probvector,base=2)
firstterm=ent*nword
secondterm=((dimension-1)*0.5)*(math.log2(nword)-1)-loggamma(dimension*0.5)/math.log(2)+0.5*math.log(math.pi)/math.log(2)
total=firstterm+secondterm+2*3
compression=total/nominal

print(compression)

################%####################################33333333333333333333
### Model 4.*

k = 4  # Define k-mer length
quotient, remainder=divmod(nucleotidenumber, k)

print(remainder)

### Model 4.0
kmer_counts = count_non_overlapping_kmers(str(dna_seq), k)

nword=quotient
vector=np.array(list(kmer_counts.values()))
probvector=vector/nword
dimension=np.count_nonzero(vector) ###### d=dimension-1, the number of words

ent=entropy(probvector,base=2)
firstterm=ent*nword
secondterm=((dimension-1)*0.5)*(math.log2(nword)-1)-loggamma(dimension*0.5)/math.log(2)+0.5*math.log(math.pi)/math.log(2)
total=firstterm+secondterm+2*3
compression=total/nominal
print(compression)

### Model 4.1
kmer_counts = count_non_overlapping_kmers(str(dna_seq[1:]), k)
nword=quotient

vector=np.array(list(kmer_counts.values()))
probvector=vector/nword
dimension=np.count_nonzero(vector) ###### d=dimension-1, the number of words

ent=entropy(probvector,base=2)
firstterm=ent*nword
secondterm=((dimension-1)*0.5)*(math.log2(nword)-1)-loggamma(dimension*0.5)/math.log(2)+0.5*math.log(math.pi)/math.log(2)
total=firstterm+secondterm+2*3
compression=total/nominal

print(compression)

### Model 4.2
kmer_counts = count_non_overlapping_kmers(str(dna_seq[2:]), k)
nword=quotient

vector=np.array(list(kmer_counts.values()))
probvector=vector/nword
dimension=np.count_nonzero(vector) ###### d=dimension-1, the number of words

ent=entropy(probvector,base=2)
firstterm=ent*nword
secondterm=((dimension-1)*0.5)*(math.log2(nword)-1)-loggamma(dimension*0.5)/math.log(2)+0.5*math.log(math.pi)/math.log(2)
total=firstterm+secondterm+2*3
compression=total/nominal

print(compression)

### Model 4.3
kmer_counts = count_non_overlapping_kmers(str(dna_seq[3:]), k)
nword=quotient

vector=np.array(list(kmer_counts.values()))
probvector=vector/nword
dimension=np.count_nonzero(vector) ###### d=dimension-1, the number of words

ent=entropy(probvector,base=2)
firstterm=ent*nword
secondterm=((dimension-1)*0.5)*(math.log2(nword)-1)-loggamma(dimension*0.5)/math.log(2)+0.5*math.log(math.pi)/math.log(2)
total=firstterm+secondterm+2*3
compression=total/nominal

print(compression)


#######################################################################
######################################################################
# Example: the following is the DNA sequence of the Ecoli ORF b0060 used in Table 2. 
dna_seq = Seq("gtggcgcaggcaggttttatcttaacccgacactggcgggacaccccgcaagggacagaagtctccttctggctggcgacggacaacgggccgttgcaggttacgcttgcaccgcaagagtccgtggcgtttattcccgccgatcaggttccccgcgctcagcatattttgcagggtgaacaaggctttcgcctgacaccgctggcgttaaaggattttcaccgccagccggtgtatggcctttactgtcgcgcccatcgccaattgatgaattacgaaaagcgcctgcgtgaaggtggcgttaccgtctacgaggccgatgtgcgtccgccagaacgctatctgatggagcggtttatcacctcaccggtgtgggtcgagggtgatatgcacaatggcactatcgttaatgcccgtctgaaaccgcatcccgactatcgtccgccgctcaagtgggtttctatagatattgaaaccacccgccacggtgagctgtactgcatcggcctggaaggctgcgggcagcgcatcgtttatatgctggggccggagaatggcgacgcctcctcgcttgatttcgaactggaatacgtcgccagccgcccgcagttgctggaaaaactcaacgcctggtttgccaactacgatcctgatgtgatcatcggttggaacgtggtgcagttcgatctgcgaatgctgcaaaaacatgccgagcgttaccgtcttccgctgcgtcttgggcgcgataatagcgagctggagtggcgcgagcacggctttaaaaacggcgtcttttttgcccaggctaaaggtcggctaattatcgacggtatcgaggcgctgaaatccgcgttctggaatttctcttcattctcgctggaaactgtcgctcaggagctattaggcgaaggaaaatctatcgataacccgtgggatcgaatggacgaaattgaccgccgtttcgccgaagataaacctgcgctggcaacttataacctgaaagattgcgagctggtgacgcagatcttccacaaaactgaaatcatgccatttttactcgaacgggcaacggtgaacggcctgccggtggaccgacacggcggttcggtggcggcatttggtcatctctattttccgcgaatgcatcgcgctggttatgtcgcgcctaatctcggcgaagtgccgccgcacgccagccctggcggctacgtgatggattcacggccagggctttatgattcagtgctggtgctggactataaaagcctgtacccgtcgatcatccgcacctttctgattgatcccgtcgggctggtggaaggcatggcgcagcctgatccagagcacagtaccgaaggttttctcgatgcctggttctcgcgagaaaaacattgcctgccggagattgtgactaacatctggcacgggcgcgatgaagccaaacgccagggtaacaaaccgctgtcgcaggcgctgaaaatcatcatgaatgccttttatggcgtgctcggcaccaccgcctgccgcttcttcgatccgcggctggcatcgtcgatcaccatgcgtggtcatcagatcatgcggcaaaccaaagcgttgattgaagcacagggctacgacgttatctacggcgataccgactcaacgtttgtctggctgaaaggcgcacattcggaagaagaagcggcgaaaatcggtcgtgcactggtgcagcacgttaacgcctggtgggcggaaacgctgcaaaaacaacggctgaccagcgcattagaactggagtatgaaacccatttctgccgttttctgatgccaaccattcgcggagccgataccggcagtaaaaagcgttatgccggactgattcaggagggcgacaagcagcggatggtgtttaaagggctggaaaccgtgcgcaccgactggacgccgctggcccagcagtttcagcaggagctatacctgcgcatcttccgcaacgagccatatcaggaatatgtacgcgaaaccatcgacaaactgatggcgggtgaactggatgcgcgactggtttaccgtaaacgccttcgccgtccgctgagcgagtatcagcgtaatgtgccgcctcatgtacgcgccgctcgccttgccgatgaagaaaaccaaaagcgtggtcgccccttgcaatatcagaatcgcggcaccattaagtacgtatggaccaccaacggcccggagccgctggactaccaacgttcaccactggattacgaacactatctgacccgccagctacaacccgtggcggagggaatactcccttttattgaggataattttgctacacttatgaccgggcaacttgggctattttga")
####The following is the nominal bits that we need to store the sequence. It is the doulbe of the sequence length.
nucleotidenumber=len(dna_seq)
nominal=nucleotidenumber*2

#### Model 1
k = 1  # Define k-mer length
quotient, remainder=divmod(nucleotidenumber, k)

kmer_counts = count_non_overlapping_kmers(str(dna_seq), k)
print(kmer_counts)

nword=quotient
vector=np.array(list(kmer_counts.values()))
probvector=vector/nword
dimension=np.count_nonzero(vector) ###### d=dimension-1, the number of words

ent=entropy(probvector,base=2)
firstterm=ent*nword
secondterm=((dimension-1)*0.5)*(math.log2(nword)-1)-loggamma(dimension*0.5)/math.log(2)+0.5*math.log(math.pi)/math.log(2)
total=firstterm+secondterm
compression=total/nominal
print(compression)
################%####################################33333333333333333333
### Model 2.*

k = 2  # Define k-mer length
quotient, remainder=divmod(nucleotidenumber, k)

print(remainder)

### Model 2.0
kmer_counts = count_non_overlapping_kmers(str(dna_seq), k)

nword=quotient
vector=np.array(list(kmer_counts.values()))
probvector=vector/nword
dimension=np.count_nonzero(vector) ###### d=dimension-1, the number of words

ent=entropy(probvector,base=2)
firstterm=ent*nword
secondterm=((dimension-1)*0.5)*(math.log2(nword)-1)-loggamma(dimension*0.5)/math.log(2)+0.5*math.log(math.pi)/math.log(2)
total=firstterm+secondterm+2
compression=total/nominal
print(compression)

### Model 2.1
kmer_counts = count_non_overlapping_kmers(str(dna_seq[1:]), k)

nword=quotient-1
vector=np.array(list(kmer_counts.values()))
probvector=vector/nword
dimension=np.count_nonzero(vector) ###### d=dimension-1, the number of words

ent=entropy(probvector,base=2)
firstterm=ent*nword
secondterm=((dimension-1)*0.5)*(math.log2(nword)-1)-loggamma(dimension*0.5)/math.log(2)+0.5*math.log(math.pi)/math.log(2)
total=firstterm+secondterm+2*2
compression=total/nominal

print(compression)


################%####################################33333333333333333333
### Model 3.*

k = 3  # Define k-mer length
quotient, remainder=divmod(nucleotidenumber, k)

print(remainder)

### Model 3.0
kmer_counts = count_non_overlapping_kmers(str(dna_seq), k)

nword=quotient
vector=np.array(list(kmer_counts.values()))
probvector=vector/nword
dimension=np.count_nonzero(vector) ###### d=dimension-1, the number of words

ent=entropy(probvector,base=2)
firstterm=ent*nword
secondterm=((dimension-1)*0.5)*(math.log2(nword)-1)-loggamma(dimension*0.5)/math.log(2)+0.5*math.log(math.pi)/math.log(2)
total=firstterm+secondterm
compression=total/nominal
print(compression)

### Model 3.1
kmer_counts = count_non_overlapping_kmers(str(dna_seq[1:]), k)
nword=quotient-1

vector=np.array(list(kmer_counts.values()))
probvector=vector/nword
dimension=np.count_nonzero(vector) ###### d=dimension-1, the number of words

ent=entropy(probvector,base=2)
firstterm=ent*nword
secondterm=((dimension-1)*0.5)*(math.log2(nword)-1)-loggamma(dimension*0.5)/math.log(2)+0.5*math.log(math.pi)/math.log(2)
total=firstterm+secondterm+2*3
compression=total/nominal

print(compression)

### Model 3.2
kmer_counts = count_non_overlapping_kmers(str(dna_seq[2:]), k)
nword=quotient-1

vector=np.array(list(kmer_counts.values()))
probvector=vector/nword
dimension=np.count_nonzero(vector) ###### d=dimension-1, the number of words

ent=entropy(probvector,base=2)
firstterm=ent*nword
secondterm=((dimension-1)*0.5)*(math.log2(nword)-1)-loggamma(dimension*0.5)/math.log(2)+0.5*math.log(math.pi)/math.log(2)
total=firstterm+secondterm+2*3
compression=total/nominal

print(compression)

################%####################################33333333333333333333
### Model 4.*

k = 4  # Define k-mer length
quotient, remainder=divmod(nucleotidenumber, k)

print(remainder)

### Model 4.0
kmer_counts = count_non_overlapping_kmers(str(dna_seq), k)

nword=quotient
vector=np.array(list(kmer_counts.values()))
probvector=vector/nword
dimension=np.count_nonzero(vector) ###### d=dimension-1, the number of words

ent=entropy(probvector,base=2)
firstterm=ent*nword
secondterm=((dimension-1)*0.5)*(math.log2(nword)-1)-loggamma(dimension*0.5)/math.log(2)+0.5*math.log(math.pi)/math.log(2)
total=firstterm+secondterm
compression=total/nominal
print(compression)

### Model 4.1
kmer_counts = count_non_overlapping_kmers(str(dna_seq[1:]), k)
nword=quotient-1

vector=np.array(list(kmer_counts.values()))
probvector=vector/nword
dimension=np.count_nonzero(vector) ###### d=dimension-1, the number of words

ent=entropy(probvector,base=2)
firstterm=ent*nword
secondterm=((dimension-1)*0.5)*(math.log2(nword)-1)-loggamma(dimension*0.5)/math.log(2)+0.5*math.log(math.pi)/math.log(2)
total=firstterm+secondterm+2*4
compression=total/nominal

print(compression)

### Model 4.2
kmer_counts = count_non_overlapping_kmers(str(dna_seq[2:]), k)
nword=quotient-1

vector=np.array(list(kmer_counts.values()))
probvector=vector/nword
dimension=np.count_nonzero(vector) ###### d=dimension-1, the number of words

ent=entropy(probvector,base=2)
firstterm=ent*nword
secondterm=((dimension-1)*0.5)*(math.log2(nword)-1)-loggamma(dimension*0.5)/math.log(2)+0.5*math.log(math.pi)/math.log(2)
total=firstterm+secondterm+2*4
compression=total/nominal

print(compression)

### Model 4.3
kmer_counts = count_non_overlapping_kmers(str(dna_seq[3:]), k)
nword=quotient-1

vector=np.array(list(kmer_counts.values()))
probvector=vector/nword
dimension=np.count_nonzero(vector) ###### d=dimension-1, the number of words

ent=entropy(probvector,base=2)
firstterm=ent*nword
secondterm=((dimension-1)*0.5)*(math.log2(nword)-1)-loggamma(dimension*0.5)/math.log(2)+0.5*math.log(math.pi)/math.log(2)
total=firstterm+secondterm+2*4
compression=total/nominal

print(compression)

###################################333333333333333333333333333#############################################
###################################333333333333333333333333333#############################################

### Perform permutations to obtain statistics for compression bounds. It is illustrated by the example Model 2.0.
dna_seq = Seq("gtggcgcaggcaggttttatcttaacccgacactggcgggacaccccgcaagggacagaagtctccttctggctggcgacggacaacgggccgttgcaggttacgcttgcaccgcaagagtccgtggcgtttattcccgccgatcaggttccccgcgctcagcatattttgcagggtgaacaaggctttcgcctgacaccgctggcgttaaaggattttcaccgccagccggtgtatggcctttactgtcgcgcccatcgccaattgatgaattacgaaaagcgcctgcgtgaaggtggcgttaccgtctacgaggccgatgtgcgtccgccagaacgctatctgatggagcggtttatcacctcaccggtgtgggtcgagggtgatatgcacaatggcactatcgttaatgcccgtctgaaaccgcatcccgactatcgtccgccgctcaagtgggtttctatagatattgaaaccacccgccacggtgagctgtactgcatcggcctggaaggctgcgggcagcgcatcgtttatatgctggggccggagaatggcgacgcctcctcgcttgatttcgaactggaatacgtcgccagccgcccgcagttgctggaaaaactcaacgcctggtttgccaactacgatcctgatgtgatcatcggttggaacgtggtgcagttcgatctgcgaatgctgcaaaaacatgccgagcgttaccgtcttccgctgcgtcttgggcgcgataatagcgagctggagtggcgcgagcacggctttaaaaacggcgtcttttttgcccaggctaaaggtcggctaattatcgacggtatcgaggcgctgaaatccgcgttctggaatttctcttcattctcgctggaaactgtcgctcaggagctattaggcgaaggaaaatctatcgataacccgtgggatcgaatggacgaaattgaccgccgtttcgccgaagataaacctgcgctggcaacttataacctgaaagattgcgagctggtgacgcagatcttccacaaaactgaaatcatgccatttttactcgaacgggcaacggtgaacggcctgccggtggaccgacacggcggttcggtggcggcatttggtcatctctattttccgcgaatgcatcgcgctggttatgtcgcgcctaatctcggcgaagtgccgccgcacgccagccctggcggctacgtgatggattcacggccagggctttatgattcagtgctggtgctggactataaaagcctgtacccgtcgatcatccgcacctttctgattgatcccgtcgggctggtggaaggcatggcgcagcctgatccagagcacagtaccgaaggttttctcgatgcctggttctcgcgagaaaaacattgcctgccggagattgtgactaacatctggcacgggcgcgatgaagccaaacgccagggtaacaaaccgctgtcgcaggcgctgaaaatcatcatgaatgccttttatggcgtgctcggcaccaccgcctgccgcttcttcgatccgcggctggcatcgtcgatcaccatgcgtggtcatcagatcatgcggcaaaccaaagcgttgattgaagcacagggctacgacgttatctacggcgataccgactcaacgtttgtctggctgaaaggcgcacattcggaagaagaagcggcgaaaatcggtcgtgcactggtgcagcacgttaacgcctggtgggcggaaacgctgcaaaaacaacggctgaccagcgcattagaactggagtatgaaacccatttctgccgttttctgatgccaaccattcgcggagccgataccggcagtaaaaagcgttatgccggactgattcaggagggcgacaagcagcggatggtgtttaaagggctggaaaccgtgcgcaccgactggacgccgctggcccagcagtttcagcaggagctatacctgcgcatcttccgcaacgagccatatcaggaatatgtacgcgaaaccatcgacaaactgatggcgggtgaactggatgcgcgactggtttaccgtaaacgccttcgccgtccgctgagcgagtatcagcgtaatgtgccgcctcatgtacgcgccgctcgccttgccgatgaagaaaaccaaaagcgtggtcgccccttgcaatatcagaatcgcggcaccattaagtacgtatggaccaccaacggcccggagccgctggactaccaacgttcaccactggattacgaacactatctgacccgccagctacaacccgtggcggagggaatactcccttttattgaggataattttgctacacttatgaccgggcaacttgggctattttga")
####The following is the nominal bits that we need to store the sequence. It is the doulbe of the sequence length.
nucleotidenumber=len(dna_seq)
nominal=nucleotidenumber*2

#### Model 2.0

simulationnumber=1000
simulationbound = np.zeros(simulationnumber) 
k=2
nucleotidenumber=2352
quotient, remainder=divmod(nucleotidenumber, k)

for i in range(simulationnumber):
	#print(f"Iteration {i} started")
	permuted_seq = Seq(''.join(np.random.permutation(list(str(dna_seq)))))
	kmer_counts = count_non_overlapping_kmers(str(permuted_seq), k)
	nword=quotient
	vector=np.array(list(kmer_counts.values()))
	probvector=vector/nword
	dimension=np.count_nonzero(vector) ###### d=dimension-1, the number of words
	ent=entropy(probvector,base=2)
	firstterm=ent*nword
	secondterm=((dimension-1)*0.5)*(math.log2(nword)-1)-loggamma(dimension*0.5)/math.log(2)+0.5*math.log(math.pi)/math.log(2)
	total=firstterm+secondterm
	compression=total/nominal
	#print(f"Iteration {i} complete. Compression = {compression}")
	simulationbound[i]=compression


#print(simulationbound)

np.mean(simulationbound)
np.std(simulationbound)
np.quantile(simulationbound, 0.01)
