# Supplementary material for: Empirical Lossless Compression Bound of a Data Sequence
Source: Entropy (Basel). 2025 Aug 14;27(8):864. doi: 10.3390/e27080864 (PMC12385675; doi:10.3390/e27080864)
Supplement: Supplementary file 1 [file entropy-27-00864-s001.zip › supplementary-materials-files/R-code-pseudo-random-compression-table1.txt]

######################################################
#This is the R code that can reproduce the the results in Table 1 of the article. 
#The pseduo random sequence is 3000 long, and we tried words up to length 9.

item.number=6;
word.length.limit=9;
this.prob=0.5;

compile.name=c("word length","word number", "library size","first.bound","second.bound","third.bound")
compile.info=matrix(rep(1,word.length.limit*item.number),ncol=item.number);
colnames(compile.info)=compile.name;

sequence.length=3000;
set.seed(42);
stringdata=rbinom(n=sequence.length,size=1,prob=this.prob);

for(ii in 1:word.length.limit){

word.length=ii;
frequencies=rep(0,2^word.length);
this.sequence.length=floor(sequence.length/word.length)*word.length;
word.number=round(this.sequence.length/word.length);

stringmatrix=matrix(stringdata[1:this.sequence.length],ncol=word.length,byrow=T);
stringtoindex=matrix(rep(1,word.number),ncol=1);

for(kk in 1:word.length){
stringtoindex=stringtoindex+stringmatrix[,kk]*2^{kk-1};
}

word.count=tabulate(stringtoindex, nbin=2^word.length);
word.count=word.count[which(word.count>0)];

library.size=length(word.count)-1;
frequencies=word.count/word.number;
entropy=sum(-log2(frequencies)%*%frequencies);

first.term=entropy*word.number;
second.term=library.size*0.5*log2(word.number);
rest.term=-library.size*0.5+0.5*log2(3.14159265)-lgamma((library.size+1)*0.5)/log(2);
total.bit=first.term+second.term+rest.term;

this.entropy=-log2(this.prob)*this.prob-log2((1-this.prob))*(1-this.prob);
ideal.length=word.number*word.length*(this.entropy);

first.bound=first.term/ideal.length;
second.bound=(first.term+second.term)/ideal.length;
compression.bound=total.bit/ideal.length;

compile.info[ii,1]=ii;
compile.info[ii,2]=word.number;
compile.info[ii,3]=library.size+1;
compile.info[ii,4]=first.bound;
compile.info[ii,5]=second.bound;
compile.info[ii,6]=compression.bound;

}

compile.info

write.csv(compile.info,"compression-by-component.csv",row.names =F,quote=F)
